# Supplementary material for: Reconfiguration of Gut Microbiota and Reprogramming of Liver Metabolism with Phycobiliproteins Bioactive Peptides to Rehabilitate Obese Rats
Source: Nutrients. 2022 Sep 2;14(17):3635. doi: 10.3390/nu14173635 (PMC9460120; doi:10.3390/nu14173635)
Supplement: Supplementary file 1 [file nutrients-14-03635-s001.zip]

Archive with 1 entries (1 files):
- nutrients-1852248-supplementary.pdf
